# Supplementary material for: Research Progress on the Effects of Selenium on the Growth and Quality of Tea Plants
Source: Plants (Basel). 2022 Sep 23;11(19):2491. doi: 10.3390/plants11192491 (PMC9573726; doi:10.3390/plants11192491)
Supplement: Supplementary file 1 [file plants-11-02491-s001.zip]

Archive with 1 entries (1 files):
- plants-1893907-supplementary.pdf
